# Supplementary material for: The Effect of Trichoderma harzianum Hypovirus 1 (ThHV1) and Its Defective RNA ThHV1-S on the Antifungal Activity and Metabolome of Trichoderma koningiopsis T-51
Source: J Fungi (Basel). 2023 Jan 28;9(2):175. doi: 10.3390/jof9020175 (PMC9959424; doi:10.3390/jof9020175)
Supplement: Supplementary file 1 [file jof-09-00175-s001.zip]

Archive with 1 entries (1 files):
- jof-2081474-supplementary.pdf
